# Supplementary material for: Longitudinal proteomic profiling reveals increased early inflammation and sustained apoptosis proteins in severe COVID-19
Source: Sci Rep. 2020 Nov 25;10:20533. doi: 10.1038/s41598-020-77525-w (PMC7689507; doi:10.1038/s41598-020-77525-w)
Supplement: Supplementary file 2 — Supplementary Information 2. [file 41598_2020_77525_MOESM2_ESM.xlsx]

## Sheet: HC_vs_P
Statistical analyses of Olink Inflammation panel NPX values between patients and controls
feature	count_Patient	count_Control	mean_Patient	mean_Control	median_Patient	median_Control	sd_Patient	sd_Control	normality_pval	wilcoxon_pval	adj_wilcoxon_pval	adj_wilcoxon_pval_bonf
CASP8	124	18	5.72	3.56	5.77	3.57	0.83	0.49	0.000712071	2.48461e-11	2.28584e-09	1.59015e-09
TNFSF14	124	18	6.08	4.64	6.15	4.6	0.76	0.63	0.794126	3.87542e-09	1.65711e-07	2.48027e-07
CCL7	124	18	5.94	3.72	5.81	3.64	1.48	0.73	0.247244	5.40362e-09	1.65711e-07	3.45832e-07
IL7	124	18	1.26	0.66	1.15	0.57	0.46	0.38	6.36948e-07	7.24316e-09	1.66593e-07	4.63562e-07
IL6	124	18	5.23	2.72	5.04	2.82	1.95	0.84	0.000178914	6.47988e-08	1.1923e-06	4.14712e-06
S100A12	124	18	6.32	4.42	6.5	4.6	1.14	1.07	0.00476399	1.66473e-07	2.55259e-06	1.06543e-05
OSM	124	18	6.42	4.78	6.36	4.54	1.18	0.79	0.131893	1.96432e-07	2.58168e-06	1.25716e-05
TGFB1	124	18	6.69	6.1	6.63	6.13	0.46	0.26	0.370859	2.47265e-07	2.84354e-06	1.58249e-05
CSF1	124	18	10.43	10.04	10.46	10.05	0.27	0.28	0.0120127	1.29241e-06	1.32113e-05	8.27144e-05
HGF	124	18	9.02	7.69	8.92	7.63	1.21	0.49	0.000343941	1.46178e-06	1.34484e-05	9.35541e-05
VEGFA	124	18	11.35	10.64	11.36	10.69	0.6	0.48	0.877818	4.31398e-06	3.40603e-05	0.000276095
CCL23	124	18	11.02	10.25	11.04	10.29	0.65	0.5	0.157259	4.44265e-06	3.40603e-05	0.00028433
SIRT2	124	18	4.73	3.76	4.59	3.63	0.86	0.7	0.00160581	1.94881e-05	0.000137916	0.00124724
IL18R1	124	18	8.9	8.09	8.81	8.15	0.75	0.54	0.0116777	2.11604e-05	0.000139054	0.00135427
CXCL1	124	18	10.58	9.87	10.62	9.63	0.57	0.57	0.0347229	2.29687e-05	0.000140875	0.00147
TGFA	124	18	3.82	3.06	3.72	3.04	0.85	0.38	0.000464269	4.61204e-05	0.000265192	0.00295171
STAMBP	124	18	4.8	4.17	4.74	4.03	0.68	0.5	4.72952e-06	6.47617e-05	0.000350475	0.00414475
IL18	124	18	9.68	8.88	9.64	8.65	0.8	0.81	0.3317	9.75336e-05	0.000498505	0.00624215
LIF	124	18	0.11	-0.53	-0.08	-0.45	0.86	0.28	2.94851e-12	0.000107893	0.000522427	0.00690513
IL10	124	18	4.53	3.46	4.33	3.32	1.24	0.93	1.92892e-06	0.000128561	0.00059138	0.0082279
CD6	124	18	5.34	5.89	5.26	5.89	0.59	0.45	0.0901735	0.000177196	0.000776287	0.0113405
PD-L1	124	18	5.92	5.21	5.8	5.3	0.73	0.63	0.213881	0.000195345	0.000816897	0.0125021
CCL8	124	18	9.74	8.82	9.57	8.74	1.21	0.7	0.000116899	0.000322903	0.00129161	0.0206658
IL5	124	18	0.75	-0.23	0.31	-0.31	1.42	0.64	2.64009e-12	0.000389431	0.00149282	0.0249236
SULT1A1	124	18	4.42	3.82	4.5	3.89	0.63	0.66	0.0183498	0.000787748	0.00289891	0.0504159
IL1A	124	18	-0.43	-0.83	-0.58	-0.86	0.72	0.24	8.45159e-17	0.000823417	0.00291363	0.0526987
CCL19	124	18	10.15	9.22	10.19	9.11	1.07	1.43	0.14233	0.00214864	0.00732131	0.137513
CDCP1	124	18	3.64	2.98	3.68	3.07	0.85	1.02	0.189823	0.00233183	0.00766172	0.149237
CCL2	124	18	12.57	11.93	12.56	11.8	0.93	0.75	0.16183	0.00268715	0.00852475	0.171978
SCF	124	18	8.23	8.82	8.35	8.92	0.96	0.51	0.148078	0.00362059	0.0108249	0.231718
SLAMF1	124	18	2.41	1.8	2.41	2.09	0.63	0.77	0.245602	0.00376519	0.0108249	0.240972
ADA	124	18	5.54	5.16	5.43	5.1	0.57	0.43	4.06546e-05	0.00376519	0.0108249	0.240972
IL20	124	18	0.14	-0.12	0.09	-0.07	0.47	0.3	7.00237e-17	0.00474857	0.0132384	0.303909
NGF	124	18	-0.24	-0.34	-0.26	-0.32	0.14	0.09	0.000834054	0.00666275	0.0180286	0.426416
CXCL10	124	18	11.61	10.71	11.56	10.7	1.41	1.24	0.00073781	0.00691354	0.0181727	0.442467
NRTN	124	18	0.55	0.15	0.3	-0.02	0.79	0.59	5.03494e-12	0.00975261	0.0249233	0.624167
CST5	124	18	6.5	6.79	6.26	6.66	0.83	0.62	1.41478e-08	0.0120424	0.0291552	0.770712
TNFSF11	124	18	3.24	3.88	3.34	3.91	0.97	0.91	0.546285	0.0120424	0.0291552	0.770712
TNF	117	17	3.52	3.11	3.48	3.03	0.71	0.77	0.00533662	0.012888	0.0304025	0.824834
IFNg	124	18	8.56	7.38	8.03	6.74	2.32	2.02	3.90855e-05	0.0163713	0.037654	1
IL24	124	18	0.73	0.12	0.49	-0.1	1.04	0.79	7.24912e-09	0.0175013	0.0392711	1
IL13	124	18	0.12	0.01	-0.15	-0.37	1.1	1.23	8.08425e-16	0.0408651	0.0893098	1
TNFRSF10C	124	18	7.01	7.28	7.01	7.2	0.52	0.41	0.0122864	0.0427134	0.0893098	1
CXCL6	124	18	10.14	9.83	10.13	9.88	0.56	0.66	0.225351	0.0427134	0.0893098	1
NTF3	124	18	0.63	0.9	0.63	0.89	0.45	0.6	0.0523882	0.0486876	0.0995391	1
CCL20	124	18	8.97	8.2	8.73	7.99	1.64	1.29	0.000202201	0.0522997	0.101676	1
CD244	124	18	5.48	5.67	5.45	5.73	0.41	0.46	4.0252e-05	0.0530481	0.101676	1
CD40	124	18	11.92	11.55	11.83	11.63	0.67	0.6	1.68992e-05	0.0530483	0.101676	1
MMP10	124	18	9.41	9.02	9.27	8.94	0.88	0.53	0.000244961	0.0768983	0.14438	1
AXIN1	124	18	3.37	3.21	3.33	3.09	0.47	0.56	0.0546112	0.0810812	0.145352	1
IL10RA	124	18	1.06	0.96	0.82	0.55	0.87	1.19	4.46225e-14	0.0810812	0.145352	1
IL33	124	18	0.36	0.13	0.29	0.1	0.4	0.45	0.0166979	0.0821553	0.145352	1
LIFR	124	18	4.06	3.86	4.03	3.83	0.49	0.38	4.23874e-05	0.0876996	0.151364	1
MMP1	124	18	14.07	13.72	14.29	13.68	1.41	1.04	1.45943e-14	0.088844	0.151364	1
TNFRSF11B	124	18	10.04	9.75	9.96	9.6	0.69	0.74	4.91398e-07	0.0947478	0.158487	1
CXCL11	124	18	11.68	11.28	11.79	11.47	0.87	0.95	0.000926845	0.102243	0.16797	1
CCL3	124	18	7.18	6.81	7.13	6.62	0.98	0.78	4.511e-06	0.114361	0.184582	1
IL4	124	18	-0.54	-0.8	-0.82	-1.05	1.27	1.04	1.22719e-16	0.130675	0.207278	1
ARTN	124	18	0.42	0.1	0.28	0.19	0.76	0.48	2.04005e-06	0.143634	0.223971	1
CCL25	124	18	6.23	6.45	6.24	6.48	0.65	0.78	0.0747719	0.15222	0.233404	1
TSLP	124	18	0.61	0.84	0.6	0.62	0.65	0.57	0.0262603	0.178338	0.268968	1
EIF4EBP1	124	18	8.2	7.91	8.2	7.98	1.13	0.82	0.0742281	0.192585	0.285771	1
CCL13	124	18	16.29	16.02	16.25	16.22	0.68	0.8	0.722978	0.250276	0.365482	1
IL22RA1	124	18	0.97	0.81	0.97	0.74	0.57	0.56	0.536188	0.260524	0.374504	1
IL2RB	124	18	-0.05	-0.06	-0.02	-0.12	0.35	0.56	0.00819776	0.276435	0.391262	1
IL10RB	124	18	6.33	6.17	6.3	6.27	0.41	0.48	0.0584119	0.300088	0.41798	1
TNFRSF9	124	18	6.77	6.96	6.73	6.95	0.85	0.85	0.402443	0.304398	0.41798	1
FGF23	124	18	2.19	2.47	1.72	2.21	1.61	1.64	4.49576e-14	0.319061	0.423264	1
FLT3L	124	18	8.6	8.58	8.59	8.36	0.73	1.17	0.00182794	0.319061	0.423264	1
IL17A	124	18	1.9	1.57	1.73	1.57	1.06	0.77	2.54975e-06	0.322048	0.423264	1
IL12B	124	18	5.88	5.59	6.16	5.78	1.22	1.57	2.97889e-06	0.340353	0.438875	1
CD5	124	18	5.36	5.17	5.33	5.26	0.59	0.65	0.279064	0.343468	0.438875	1
TNFSF12	124	18	8.2	8.09	8.18	8.07	0.49	0.45	0.86435	0.445233	0.561115	1
DNER	124	18	7.8	7.78	7.83	7.7	0.32	0.34	0.90784	0.459992	0.571881	1
CCL4	124	18	6.42	6.25	6.29	6.17	0.88	0.45	6.51046e-11	0.467473	0.573433	1
CXCL8	124	18	8.31	8.05	8.16	8.14	1.37	1.56	0.0093433	0.513745	0.621901	1
CX3CL1	124	18	4.57	4.41	4.56	4.59	0.64	0.66	0.551732	0.600102	0.71285	1
FGF5	124	18	0.78	0.83	0.74	0.83	0.39	0.41	2.42181e-06	0.604373	0.71285	1
FGF19	124	18	7.96	8.09	7.9	7.74	0.97	0.84	0.903617	0.674474	0.785463	1
CCL11	124	18	8.25	8.23	8.25	8.21	0.37	0.34	0.45481	0.733627	0.838505	1
IL17C	124	18	3.39	3.54	3.26	3.23	1.2	1.4	0.000991317	0.738249	0.838505	1
IL20RA	124	18	0.21	0.2	0.15	0.16	0.48	0.5	1.37354e-06	0.756829	0.838895	1
IL15RA	124	18	1.29	1.26	1.21	1.26	0.61	0.57	1.61815e-08	0.756829	0.838895	1
CXCL5	124	18	11.77	11.74	11.75	11.84	0.76	0.61	7.99408e-05	0.775552	0.849414	1
GDNF	124	18	0.94	0.99	0.89	0.82	0.58	0.78	9.57597e-07	0.81338	0.880365	1
CD8A	124	18	9.29	9.18	9.28	9.28	0.81	0.74	0.718572	0.837252	0.89529	1
PLAU	124	18	9.65	9.69	9.67	9.65	0.5	0.48	0.0483768	0.846845	0.89529	1
IL2	124	18	0.29	0.26	0.2	0.25	0.43	0.41	0.0212431	0.856459	0.89529	1
CXCL9	124	18	8.38	8.35	8.34	8.3	1.19	1.21	0.181839	0.866096	0.89529	1
FGF21	124	18	6.21	6.05	6.01	6.32	2.27	1.92	0.0198117	0.880587	0.900156	1
LTA	124	18	4.37	4.37	4.39	4.39	0.52	0.63	0.0128611	0.980433	0.98777	1
CCL28	124	18	1.34	1.31	1.28	1.34	0.52	0.44	0.000654766	0.98777	0.98777	1

## Sheet: ICU_vs_nonICU
Statistical analyses of Olink Inflammation panel NPX values between ICU and non-ICU patients
feature	count_non.ICU	count_ICU	mean_non.ICU	mean_ICU	median_non.ICU	median_ICU	sd_non.ICU	sd_ICU	normality_pval	wilcoxon_pval	adj_wilcoxon_pval	adj_wilcoxon_pval_bonf
HGF	44	73	8.39	9.54	8.25	9.35	0.95	1.11	0.00987734	9.15969e-08	8.42692e-06	5.8622e-06
TNFSF14	44	73	5.66	6.36	5.63	6.31	0.72	0.67	0.933279	1.08464e-06	4.98933e-05	6.94168e-05
LIF	44	73	-0.18	0.32	-0.38	0.1	0.73	0.87	3.31459e-11	5.67854e-06	0.000174142	0.000363426
CDCP1	44	73	3.34	3.94	3.21	3.99	0.85	0.65	0.113119	1.34696e-05	0.000309801	0.000862055
CD6	44	73	5.58	5.12	5.53	5.07	0.6	0.48	0.0387891	1.87579e-05	0.000345145	0.0012005
IL4	44	73	-1.07	-0.21	-1.06	-0.66	0.52	1.5	2.64339e-15	3.85491e-05	0.000558452	0.00246714
S100A12	44	73	5.85	6.67	6	6.86	1.06	1.1	0.00563975	4.24909e-05	0.000558452	0.00271942
IL10RA	44	73	0.89	1.21	0.67	1.05	1.09	0.69	2.79132e-12	6.0951e-05	0.000700937	0.00390086
MMP10	44	73	9.03	9.7	8.94	9.55	0.74	0.87	0.00122476	0.0001201	0.00118352	0.00768643
IL7	44	73	1.05	1.37	1.06	1.27	0.33	0.47	1.16396e-07	0.000128644	0.00118352	0.0082332
TGFB1	44	73	6.49	6.82	6.47	6.81	0.47	0.42	0.529214	0.000154312	0.00129061	0.00987594
IL33	44	73	0.2	0.49	0.17	0.37	0.29	0.41	0.000536	0.000184745	0.00141638	0.0118237
CD40	44	73	11.68	12.14	11.56	12.06	0.54	0.66	3.31397e-06	0.000287316	0.00203331	0.0183882
IL2	44	73	0.13	0.41	0.13	0.36	0.42	0.41	0.0126681	0.000617269	0.00394575	0.0395052
SULT1A1	44	73	4.19	4.58	4.16	4.62	0.65	0.58	0.0175733	0.000643328	0.00394575	0.041173
CSF1	44	73	10.33	10.52	10.38	10.51	0.26	0.23	0.101763	0.000773757	0.0044491	0.0495204
IL24	44	73	0.46	0.89	0.24	0.8	1.02	0.96	1.48525e-07	0.00132692	0.007181	0.0849232
CASP8	44	73	5.47	5.96	5.59	6.03	0.83	0.71	0.110812	0.00146283	0.00747668	0.0936211
CCL23	44	73	10.84	11.2	10.76	11.21	0.6	0.61	0.169976	0.00316481	0.0153244	0.202548
IL20	44	73	0	0.16	0.01	0.12	0.28	0.25	7.07163e-06	0.00539493	0.0229549	0.345276
STAMBP	44	73	4.67	4.89	4.42	4.81	0.79	0.61	7.46644e-06	0.00539493	0.0229549	0.345276
PLAU	44	73	9.54	9.74	9.49	9.73	0.57	0.44	0.0418605	0.00548922	0.0229549	0.35131
GDNF	44	73	0.77	1.09	0.78	1	0.52	0.59	1.54935e-05	0.00608682	0.0243473	0.389556
NGF	44	73	-0.29	-0.21	-0.3	-0.24	0.11	0.16	0.00321129	0.00697453	0.0267357	0.44637
TNFRSF10C	44	73	7.15	6.88	7.15	6.89	0.4	0.56	0.0347863	0.0116153	0.0427442	0.743378
SCF	44	73	8.43	8.04	8.61	7.97	0.91	0.98	0.554781	0.0159051	0.0553228	1
FLT3L	44	73	8.37	8.77	8.44	8.69	0.72	0.69	0.486704	0.0171744	0.0553228	1
NRTN	44	73	0.36	0.71	0.17	0.39	0.58	0.88	7.225e-11	0.0174387	0.0553228	1
ADA	44	73	5.4	5.64	5.31	5.53	0.57	0.57	0.000367273	0.0174387	0.0553228	1
VEGFA	44	73	11.21	11.5	11.3	11.49	0.6	0.52	0.605947	0.0185318	0.0568308	1
TNF	38	73	3.32	3.66	3.36	3.6	0.5	0.75	0.00140118	0.01929	0.0572477	1
TNFRSF9	44	73	6.53	6.94	6.54	6.87	0.94	0.78	0.403519	0.0202838	0.0583158	1
IL18	44	73	9.5	9.83	9.39	9.78	0.81	0.77	0.259787	0.0225089	0.062752	1
FGF23	44	73	1.88	2.48	1.53	2.01	1.16	1.84	1.21848e-13	0.0238733	0.0645983	1
OSM	44	73	6.19	6.6	5.82	6.55	1.28	1.09	0.0750403	0.0300726	0.0790479	1
FGF5	44	73	0.92	0.75	0.86	0.71	0.52	0.22	7.83822e-08	0.0350969	0.0884874	1
IL13	44	73	0.64	-0.15	0.08	-0.19	1.67	0.39	6.41006e-14	0.0355873	0.0884874	1
CCL7	44	73	5.67	6.25	5.51	6.07	1.32	1.45	0.0489359	0.0413785	0.095395	1
CST5	44	73	6.3	6.68	6.17	6.31	0.58	0.92	5.55621e-09	0.042513	0.095395	1
CCL19	44	73	9.8	10.38	10.1	10.29	1.16	0.98	0.194542	0.042513	0.095395	1
IL18R1	44	73	8.71	9.03	8.68	8.91	0.73	0.76	0.0156907	0.042513	0.095395	1
CCL20	44	73	8.63	9.26	8.36	8.9	1.62	1.64	0.00161493	0.0512133	0.111016	1
DNER	44	73	7.88	7.73	7.83	7.78	0.33	0.3	0.870314	0.0518881	0.111016	1
PD-L1	44	73	5.78	6.06	5.77	5.97	0.6	0.76	0.0688784	0.0629338	0.125838	1
IFNg	44	73	8.89	8.35	8.47	7.67	2.1	2.46	8.95016e-05	0.0629338	0.125838	1
SIRT2	44	73	4.57	4.83	4.44	4.61	0.93	0.82	0.00023667	0.0637346	0.125838	1
IL2RB	44	73	-0.12	0.01	-0.05	0.02	0.35	0.34	0.249011	0.0661875	0.125838	1
IL15RA	44	73	1.2	1.4	1.1	1.31	0.6	0.61	1.16507e-08	0.0661875	0.125838	1
IL6	44	73	4.86	5.63	4.84	5.41	1.55	2.07	0.00012532	0.0670222	0.125838	1
CXCL8	44	73	8.2	8.46	7.77	8.35	1.5	1.19	0.00017751	0.0767888	0.141291	1
TGFA	44	73	3.73	3.93	3.54	3.86	0.97	0.79	0.0107489	0.086646	0.156302	1
LTA	44	73	4.4	4.28	4.42	4.25	0.4	0.56	0.00216454	0.0908645	0.16076	1
IL20RA	44	73	0.17	0.24	0.04	0.18	0.6	0.38	1.62574e-06	0.109415	0.189929	1
LIFR	44	73	4.15	4.02	4.11	3.98	0.52	0.48	7.6326e-05	0.119752	0.204022	1
TNFRSF11B	44	73	9.94	10.16	9.88	10.07	0.66	0.69	5.38831e-08	0.127996	0.214103	1
CX3CL1	44	73	4.71	4.53	4.63	4.48	0.65	0.62	0.20355	0.135197	0.22211	1
IL17A	44	73	1.86	2	1.64	1.85	1.25	0.93	2.25491e-05	0.14118	0.223941	1
IL10RB	44	73	6.27	6.4	6.29	6.37	0.5	0.34	0.120863	0.14118	0.223941	1
IL17C	44	73	3.19	3.56	3.13	3.43	1.06	1.24	0.00375602	0.167162	0.256315	1
IL5	44	73	0.59	0.91	0.28	0.35	1.33	1.5	4.5813e-11	0.167162	0.256315	1
CXCL9	44	73	8.33	8.55	8.3	8.47	0.97	1.26	0.0882913	0.231815	0.349623	1
IL22RA1	44	73	0.88	1.03	0.91	1.04	0.45	0.61	0.816619	0.252186	0.374212	1
CCL11	44	73	8.2	8.28	8.25	8.32	0.3	0.41	0.415758	0.266442	0.384752	1
MMP1	44	73	14.07	14.28	14.3	14.3	0.84	1.01	0.0695106	0.267653	0.384752	1
CXCL11	44	73	11.81	11.61	12.01	11.72	0.79	0.92	0.00347263	0.273774	0.385073	1
ARTN	44	73	0.4	0.43	0.21	0.36	0.94	0.64	1.09444e-05	0.276248	0.385073	1
IL12B	44	73	5.66	5.94	6.01	6.24	1.37	1.14	1.55028e-06	0.354649	0.486981	1
FGF19	44	73	7.84	8	7.8	8.05	1.08	0.88	0.879858	0.363493	0.491785	1
CD244	44	73	5.43	5.48	5.37	5.48	0.41	0.43	3.6628e-06	0.412957	0.550609	1
CCL4	44	73	6.34	6.49	6.22	6.31	0.73	0.96	5.10127e-10	0.452545	0.594774	1
AXIN1	44	73	3.35	3.38	3.29	3.42	0.53	0.44	0.107465	0.469653	0.608564	1
CCL3	44	73	7.18	7.26	6.95	7.2	1.02	0.93	2.77333e-06	0.490645	0.626935	1
CD5	44	73	5.34	5.37	5.12	5.38	0.64	0.58	0.0577835	0.512131	0.645426	1
CXCL5	44	73	11.74	11.78	11.63	11.91	0.66	0.84	0.000220528	0.519401	0.645742	1
CCL28	44	73	1.4	1.36	1.34	1.34	0.51	0.51	0.000626204	0.526723	0.646114	1
TSLP	44	73	0.6	0.56	0.6	0.54	0.54	0.7	0.0331065	0.552761	0.648727	1
EIF4EBP1	44	73	8.19	8.32	8.17	8.21	1.19	0.99	0.258738	0.554644	0.648727	1
SLAMF1	44	73	2.36	2.45	2.42	2.41	0.63	0.65	0.447194	0.556532	0.648727	1
FGF21	44	73	6.12	6.38	6.04	6.14	2.2	2.35	0.0545316	0.560315	0.648727	1
CCL2	44	73	12.54	12.67	12.59	12.58	0.76	1	0.157929	0.56411	0.648727	1
CCL13	44	73	16.29	16.29	16.37	16.17	0.65	0.72	0.318088	0.591019	0.671281	1
IL1A	44	73	-0.32	-0.49	-0.51	-0.6	1.03	0.47	2.09733e-15	0.606656	0.680638	1
CCL25	44	73	6.31	6.24	6.3	6.26	0.61	0.66	0.0870215	0.675072	0.748273	1
TNFSF12	44	73	8.21	8.18	8.19	8.15	0.54	0.48	0.600227	0.683315	0.748393	1
CD8A	44	73	9.35	9.23	9.21	9.26	0.92	0.73	0.779854	0.763389	0.825844	1
CCL8	44	73	9.75	9.76	9.68	9.52	1.18	1.23	0.00460827	0.771984	0.825844	1
CXCL1	44	73	10.61	10.59	10.59	10.68	0.53	0.59	0.0954521	0.789259	0.834618	1
TNFSF11	44	73	3.24	3.18	3.39	3.28	1.08	0.88	0.534169	0.802284	0.838335	1
CXCL6	44	73	10.17	10.14	10.15	10.13	0.61	0.54	0.268707	0.810998	0.838335	1
CXCL10	44	73	11.67	11.64	11.9	11.64	1.28	1.48	0.000287301	0.828495	0.846906	1
NTF3	44	73	0.6	0.62	0.63	0.61	0.44	0.47	0.40732	0.90371	0.913641	1
IL10	44	73	4.5	4.6	4.39	4.26	1.1	1.34	2.39672e-06	0.939449	0.939449	1
