# Supplementary material for: Longitudinal proteomic profiling reveals increased early inflammation and sustained apoptosis proteins in severe COVID-19
Source: Sci Rep. 2020 Nov 25;10:20533. doi: 10.1038/s41598-020-77525-w (PMC7689507; doi:10.1038/s41598-020-77525-w)
Supplement: Supplementary file 3 — Supplementary Information 3. [file 41598_2020_77525_MOESM3_ESM.xlsx]

## Sheet: cor
feature1	feature2	n_obs	shapiro_pval_feature1	shapiro_pval_feature2	pearson_cor	pearson_conf_int	pearson_pval	adj_pearson_pval	pearson_df	spearman_rho	spearman_pval	adj_spearman_pval
CXCL10	CXCL11	142	0.00073781	0.000926845	0.877357	0.833...0.91	1.72741e-46	3.28207e-44	140	0.852646	0	0
IL6	CCL7	142	0.000178914	0.247244	0.797163	0.728...0.85	1.76274e-32	1.6746e-30	140	0.763935	0	0
CCL2	CCL7	142	0.16183	0.247244	0.775802	0.701...0.834	8.67362e-30	5.49329e-28	140	0.730276	0	0
VEGFA	CSF1	142	0.877818	0.0120127	0.76981	0.693...0.829	4.37069e-29	2.07608e-27	140	0.722258	0	0
CXCL10	CCL8	142	0.00073781	0.000116899	0.762892	0.684...0.824	2.6637e-28	1.01221e-26	140	0.792624	0	0
CXCL11	IFNg	142	0.000926845	3.90855e-05	0.76212	0.683...0.823	3.24677e-28	1.02814e-26	140	0.768805	0	0
IL6	VEGFA	142	0.000178914	0.877818	0.75756	0.677...0.82	1.02913e-27	2.79335e-26	140	0.730179	0	0
IFNg	CCL8	142	3.90855e-05	0.000116899	0.744669	0.661...0.81	2.34872e-26	5.57821e-25	140	0.677265	0	0
IL6	CCL2	142	0.000178914	0.16183	0.742453	0.658...0.808	3.94649e-26	8.33147e-25	140	0.678691	0	0
IL6	IL10	142	0.000178914	1.92892e-06	0.74064	0.656...0.807	6.00906e-26	1.14172e-24	140	0.669411	0	0
CXCL10	IFNg	142	0.00073781	3.90855e-05	0.740134	0.655...0.807	6.75332e-26	1.16648e-24	140	0.739115	0	0
CXCL11	CCL8	142	0.000926845	0.000116899	0.739551	0.655...0.806	7.72289e-26	1.1908e-24	140	0.760205	0	0
CCL7	PD-L1	142	0.247244	0.213881	0.739318	0.654...0.806	8.14757e-26	1.1908e-24	140	0.702614	0	0
IL6	CSF1	142	0.000178914	0.0120127	0.736343	0.651...0.804	1.60604e-25	2.17962e-24	140	0.744446	0	0
TNFSF14	OSM	142	0.794126	0.131893	0.732702	0.646...0.801	3.6387e-25	4.60903e-24	140	0.748528	0	0
OSM	S100A12	142	0.131893	0.00476399	0.720865	0.631...0.792	4.75062e-24	5.64137e-23	140	0.716445	0	0
PD-L1	CSF1	142	0.213881	0.0120127	0.715747	0.625...0.788	1.38525e-23	1.54822e-22	140	0.670723	0	0
IL10	CCL7	142	1.92892e-06	0.247244	0.714252	0.623...0.786	1.88548e-23	1.99023e-22	140	0.70678	0	0
PD-L1	IL18R1	142	0.213881	0.0116777	0.710119	0.618...0.783	4.37517e-23	4.37517e-22	140	0.687597	0	0
IL6	PD-L1	142	0.000178914	0.213881	0.708771	0.616...0.782	5.74028e-23	5.45327e-22	140	0.698942	0	0
CXCL10	PD-L1	142	0.00073781	0.213881	0.708507	0.616...0.782	6.05195e-23	5.47557e-22	140	0.744392	0	0
PD-L1	VEGFA	142	0.213881	0.877818	0.695491	0.599...0.772	7.67904e-22	6.6319e-21	140	0.627939	0	0
CCL2	PD-L1	142	0.16183	0.213881	0.69449	0.598...0.771	9.28355e-22	7.66902e-21	140	0.676067	0	0
IL6	CCL23	142	0.000178914	0.157259	0.692605	0.596...0.77	1.32443e-21	1.04851e-20	140	0.659051	0	0
CCL2	CCL8	142	0.16183	0.000116899	0.691737	0.595...0.769	1.55828e-21	1.18429e-20	140	0.670375	0	0
HGF	VEGFA	142	0.000343941	0.877818	0.679214	0.579...0.759	1.53129e-20	1.11902e-19	140	0.645852	0	0
IL10	PD-L1	142	1.92892e-06	0.213881	0.678679	0.579...0.759	1.68433e-20	1.18527e-19	140	0.65548	0	0
IL10	CCL2	142	1.92892e-06	0.16183	0.672196	0.571...0.753	5.24893e-20	3.56177e-19	140	0.636586	0	0
HGF	S100A12	142	0.000343941	0.00476399	0.671755	0.57...0.753	5.66488e-20	3.71147e-19	140	0.709705	0	0
TNFSF14	S100A12	142	0.794126	0.00476399	0.669508	0.567...0.751	8.33973e-20	5.28183e-19	140	0.660865	0	0
CCL23	VEGFA	142	0.157259	0.877818	0.665825	0.563...0.748	1.56036e-19	9.56352e-19	140	0.655668	0	0
CCL7	CSF1	142	0.247244	0.0120127	0.662616	0.559...0.746	2.67422e-19	1.58782e-18	140	0.650404	0	0
IL6	IL18R1	142	0.000178914	0.0116777	0.661505	0.558...0.745	3.21728e-19	1.82782e-18	140	0.629926	0	0
IL10	CCL8	142	1.92892e-06	0.000116899	0.661406	0.557...0.745	3.27083e-19	1.82782e-18	140	0.647043	0	0
CCL7	VEGFA	142	0.247244	0.877818	0.660699	0.557...0.744	3.67768e-19	1.99645e-18	140	0.628828	0	0
CCL7	CASP8	142	0.247244	0.000712071	0.65666	0.552...0.741	7.14243e-19	3.76961e-18	140	0.659122	0	0
CCL7	IL18R1	142	0.247244	0.0116777	0.644211	0.536...0.731	5.19228e-18	2.66631e-17	140	0.649122	0	0
PD-L1	CCL23	142	0.213881	0.157259	0.642259	0.534...0.73	7.02849e-18	3.51424e-17	140	0.597344	0	0
CXCL10	CCL7	142	0.00073781	0.247244	0.63627	0.527...0.725	1.75562e-17	8.55304e-17	140	0.641879	0	0
CASP8	TGFB1	142	0.000712071	0.370859	0.636033	0.526...0.725	1.81978e-17	8.64397e-17	140	0.607884	0	0
CCL7	CCL8	142	0.247244	0.000116899	0.635045	0.525...0.724	2.11223e-17	9.78836e-17	140	0.606283	0	0
IL6	CASP8	142	0.000178914	0.000712071	0.63258	0.522...0.722	3.05571e-17	1.38234e-16	140	0.659453	0	0
IL10	IL18R1	142	1.92892e-06	0.0116777	0.632419	0.522...0.722	3.13025e-17	1.38314e-16	140	0.644163	0	0
CASP8	S100A12	142	0.000712071	0.00476399	0.631348	0.521...0.721	3.67074e-17	1.58509e-16	140	0.588165	0	0
IL18R1	CCL23	142	0.0116777	0.157259	0.629014	0.518...0.719	5.18356e-17	2.18861e-16	140	0.572477	0	0
IFNg	PD-L1	142	3.90855e-05	0.213881	0.625911	0.514...0.717	8.1649e-17	3.37246e-16	140	0.63568	0	0
CXCL10	CCL2	142	0.00073781	0.16183	0.624878	0.513...0.716	9.48761e-17	3.83542e-16	140	0.604821	0	0
CCL8	PD-L1	142	0.000116899	0.213881	0.620341	0.507...0.712	1.8226e-16	7.21444e-16	140	0.631456	0	0
HGF	OSM	142	0.000343941	0.131893	0.612139	0.498...0.706	5.77846e-16	2.24063e-15	140	0.606732	0	0
HGF	CCL23	142	0.000343941	0.157259	0.608243	0.493...0.703	9.88017e-16	3.75447e-15	140	0.558722	0	0
IL6	HGF	142	0.000178914	0.000343941	0.606622	0.491...0.701	1.23242e-15	4.59136e-15	140	0.545838	0	0
TNFSF14	HGF	142	0.794126	0.000343941	0.605668	0.49...0.701	1.40278e-15	5.12554e-15	140	0.666746	0	0
CCL7	CCL23	142	0.247244	0.157259	0.600469	0.484...0.696	2.81952e-15	1.01077e-14	140	0.569305	0	0
IL18R1	CSF1	142	0.0116777	0.0120127	0.599591	0.483...0.696	3.16868e-15	1.11491e-14	140	0.577792	0	0
CCL23	CSF1	142	0.157259	0.0120127	0.596303	0.479...0.693	4.88887e-15	1.68888e-14	140	0.576036	0	0
CXCL11	CCL2	142	0.000926845	0.16183	0.595355	0.477...0.692	5.53536e-15	1.87442e-14	140	0.600512	0	0
CCL2	VEGFA	142	0.16183	0.877818	0.595234	0.477...0.692	5.62325e-15	1.87442e-14	140	0.554405	0	0
HGF	CSF1	142	0.000343941	0.0120127	0.58859	0.469...0.687	1.32674e-14	4.34623e-14	140	0.556224	0	0
CASP8	TNFSF14	142	0.000712071	0.794126	0.585444	0.466...0.684	1.97834e-14	6.37093e-14	140	0.515544	4.21928e-11	9.43132e-11
CASP8	VEGFA	142	0.000712071	0.877818	0.578639	0.458...0.679	4.62832e-14	1.46563e-13	140	0.575503	0	0
CXCL11	PD-L1	142	0.000926845	0.213881	0.578204	0.457...0.678	4.8833e-14	1.52103e-13	140	0.614481	0	0
CASP8	CSF1	142	0.000712071	0.0120127	0.575648	0.454...0.676	6.68318e-14	2.04807e-13	140	0.51795	2.58862e-11	5.85522e-11
IL10	CSF1	142	1.92892e-06	0.0120127	0.573574	0.452...0.675	8.6028e-14	2.5945e-13	140	0.549648	0	0
IL18R1	HGF	142	0.0116777	0.000343941	0.572609	0.45...0.674	9.66912e-14	2.87052e-13	140	0.450522	2.66699e-08	4.69192e-08
IL6	CCL8	142	0.000178914	0.000116899	0.56941	0.447...0.671	1.42088e-13	4.15335e-13	140	0.551911	0	0
IL10	CXCL10	142	1.92892e-06	0.00073781	0.566606	0.443...0.669	1.98406e-13	5.71169e-13	140	0.638979	0	0
IL10	CXCL11	142	1.92892e-06	0.000926845	0.566097	0.443...0.668	2.10733e-13	5.88814e-13	140	0.674411	0	0
CCL2	IL18R1	142	0.16183	0.0116777	0.566171	0.443...0.669	2.0889e-13	5.88814e-13	140	0.553688	0	0
TNFSF14	TGFB1	142	0.794126	0.370859	0.565352	0.442...0.668	2.30122e-13	6.3367e-13	140	0.574581	0	0
IL18R1	S100A12	142	0.0116777	0.00476399	0.562071	0.438...0.665	3.38227e-13	9.18045e-13	140	0.536538	0	0
CXCL11	CCL7	142	0.000926845	0.247244	0.557802	0.433...0.662	5.54772e-13	1.4846e-12	140	0.554728	0	0
IL10	IFNg	142	1.92892e-06	3.90855e-05	0.55753	0.433...0.662	5.72432e-13	1.51059e-12	140	0.595428	0	0
TGFB1	IL7	142	0.370859	6.36948e-07	0.556458	0.431...0.661	6.47392e-13	1.68499e-12	140	0.594418	0	0
CCL2	CCL23	142	0.16183	0.157259	0.554744	0.429...0.659	7.87423e-13	2.02176e-12	140	0.504693	1.96761e-10	4.1082e-10
IL7	CSF1	142	6.36948e-07	0.0120127	0.554369	0.429...0.659	8.21679e-13	2.08159e-12	140	0.586786	0	0
IFNg	CCL2	142	3.90855e-05	0.16183	0.549107	0.423...0.655	1.48754e-12	3.71886e-12	140	0.544602	0	0
IL6	CXCL10	142	0.000178914	0.00073781	0.548455	0.422...0.654	1.59985e-12	3.94769e-12	140	0.587964	0	0
TGFB1	S100A12	142	0.370859	0.00476399	0.543877	0.416...0.65	2.65597e-12	6.46966e-12	140	0.551664	0	0
S100A12	CCL23	142	0.00476399	0.157259	0.543529	0.416...0.65	2.75935e-12	6.63641e-12	140	0.543814	0	0
IL7	VEGFA	142	6.36948e-07	0.877818	0.540948	0.413...0.648	3.65875e-12	8.68954e-12	140	0.533197	0	0
TGFB1	VEGFA	142	0.370859	0.877818	0.525614	0.395...0.635	1.86261e-11	4.36909e-11	140	0.527887	0	0
CASP8	CCL23	142	0.000712071	0.157259	0.524046	0.393...0.634	2.18979e-11	5.07391e-11	140	0.50007	3.31511e-10	6.7728e-10
HGF	TGFB1	142	0.000343941	0.370859	0.520409	0.389...0.631	3.17728e-11	7.27329e-11	140	0.522074	6.56435e-12	1.50268e-11
IL10	CCL23	142	1.92892e-06	0.157259	0.519141	0.388...0.63	3.61391e-11	8.17433e-11	140	0.46491	8.4105e-09	1.55145e-08
CCL2	CSF1	142	0.16183	0.0120127	0.516157	0.384...0.628	4.88305e-11	1.09151e-10	140	0.500657	3.11013e-10	6.42309e-10
CASP8	IL7	142	0.000712071	6.36948e-07	0.515288	0.383...0.627	5.32695e-11	1.17688e-10	140	0.60125	0	0
CCL2	CASP8	142	0.16183	0.000712071	0.513771	0.381...0.626	6.1983e-11	1.35365e-10	140	0.566484	0	0
CCL7	S100A12	142	0.247244	0.00476399	0.51256	0.38...0.625	6.99038e-11	1.50929e-10	140	0.512967	6.51197e-11	1.40599e-10
IFNg	CCL7	142	3.90855e-05	0.247244	0.510084	0.377...0.623	8.92824e-11	1.90603e-10	140	0.458527	1.41441e-08	2.51157e-08
CCL7	HGF	142	0.247244	0.000343941	0.509077	0.376...0.622	9.85605e-11	2.08072e-10	140	0.508059	1.29996e-10	2.77519e-10
IL18R1	CASP8	142	0.0116777	0.000712071	0.5088	0.376...0.621	1.01272e-10	2.11448e-10	140	0.513486	5.99774e-11	1.32508e-10
CXCL10	CSF1	142	0.00073781	0.0120127	0.504057	0.37...0.618	1.60621e-10	3.31718e-10	140	0.513	6.47794e-11	1.40599e-10
IL10	VEGFA	142	1.92892e-06	0.877818	0.501542	0.367...0.615	2.04529e-10	4.17854e-10	140	0.426247	1.64782e-07	2.60905e-07
CASP8	OSM	142	0.000712071	0.131893	0.50096	0.366...0.615	2.16225e-10	4.3705e-10	140	0.469458	5.75783e-09	1.11631e-08
PD-L1	CASP8	142	0.213881	0.000712071	0.499225	0.364...0.614	2.55084e-10	5.10168e-10	140	0.493209	6.73228e-10	1.34646e-09
IL6	S100A12	142	0.000178914	0.00476399	0.496525	0.361...0.611	3.29293e-10	6.51725e-10	140	0.506097	1.66235e-10	3.5094e-10
IL6	OSM	142	0.000178914	0.131893	0.494806	0.359...0.61	3.86986e-10	7.58013e-10	140	0.476625	3.11589e-09	6.10329e-09
IL18R1	IL7	142	0.0116777	6.36948e-07	0.493004	0.357...0.608	4.57897e-10	8.8776e-10	140	0.423912	1.94886e-07	2.98616e-07
CASP8	HGF	142	0.000712071	0.000343941	0.48964	0.353...0.606	6.25268e-10	1.20001e-09	140	0.497706	4.26254e-10	8.61577e-10
IL10	CASP8	142	1.92892e-06	0.000712071	0.488913	0.353...0.605	6.68525e-10	1.2702e-09	140	0.525507	0	0
PD-L1	IL7	142	0.213881	6.36948e-07	0.487432	0.351...0.604	7.65711e-10	1.43379e-09	140	0.449558	2.87513e-08	5.0117e-08
IL18R1	VEGFA	142	0.0116777	0.877818	0.487375	0.351...0.604	7.6972e-10	1.43379e-09	140	0.392315	1.68315e-06	2.45998e-06
PD-L1	HGF	142	0.213881	0.000343941	0.484479	0.347...0.601	1.00183e-09	1.84803e-09	140	0.374779	5.10132e-06	7.17964e-06
CCL7	IL7	142	0.247244	6.36948e-07	0.482526	0.345...0.6	1.19503e-09	2.16244e-09	140	0.557586	0	0
TGFB1	CSF1	142	0.370859	0.0120127	0.482624	0.345...0.6	1.18452e-09	2.16244e-09	140	0.45999	1.25704e-08	2.27464e-08
IL6	IL7	142	0.000178914	6.36948e-07	0.477138	0.339...0.595	1.9329e-09	3.43226e-09	140	0.461708	1.09344e-08	1.99762e-08
TNFSF14	IL7	142	0.794126	6.36948e-07	0.477226	0.339...0.595	1.91782e-09	3.43226e-09	140	0.530041	0	0
TGFB1	OSM	142	0.370859	0.131893	0.47033	0.331...0.589	3.50712e-09	6.16994e-09	140	0.466419	7.4231e-09	1.41039e-08
CCL8	CSF1	142	0.000116899	0.0120127	0.461151	0.321...0.582	7.67233e-09	1.33738e-08	140	0.44592	3.80938e-08	6.52056e-08
HGF	IL7	142	0.000343941	6.36948e-07	0.459068	0.318...0.58	9.13458e-09	1.57779e-08	140	0.421062	2.38798e-07	3.62973e-07
CCL8	IL18R1	142	0.000116899	0.0116777	0.455473	0.314...0.577	1.23112e-08	2.10733e-08	140	0.465828	7.79596e-09	1.46657e-08
IL18R1	TGFB1	142	0.0116777	0.370859	0.455091	0.314...0.577	1.27047e-08	2.15526e-08	140	0.43203	1.08157e-07	1.74151e-07
S100A12	VEGFA	142	0.00476399	0.877818	0.449807	0.308...0.572	1.95673e-08	3.29007e-08	140	0.437089	7.43627e-08	1.23938e-07
TNFSF14	VEGFA	142	0.794126	0.877818	0.448642	0.307...0.571	2.15e-08	3.58333e-08	140	0.480648	2.18407e-09	4.32264e-09
OSM	CCL23	142	0.131893	0.157259	0.447485	0.305...0.57	2.36004e-08	3.89919e-08	140	0.411372	4.70247e-07	7.03519e-07
TNFSF14	CSF1	142	0.794126	0.0120127	0.446227	0.304...0.569	2.61088e-08	4.27644e-08	140	0.444332	4.30266e-08	7.29916e-08
TGFB1	CCL23	142	0.370859	0.157259	0.443039	0.3...0.566	3.36617e-08	5.46643e-08	140	0.425199	1.77698e-07	2.76743e-07
IFNg	CSF1	142	3.90855e-05	0.0120127	0.442521	0.3...0.566	3.50706e-08	5.64696e-08	140	0.43219	1.06899e-07	1.73596e-07
IL6	IFNg	142	0.000178914	3.90855e-05	0.439898	0.297...0.564	4.31253e-08	6.88556e-08	140	0.468188	6.40547e-09	1.22933e-08
CXCL10	VEGFA	142	0.00073781	0.877818	0.437985	0.295...0.562	5.00898e-08	7.93088e-08	140	0.436301	7.88625e-08	1.29171e-07
OSM	VEGFA	142	0.131893	0.877818	0.432777	0.289...0.558	7.49405e-08	1.17675e-07	140	0.436595	7.71574e-08	1.27477e-07
CCL8	CASP8	142	0.000116899	0.000712071	0.429563	0.285...0.555	9.57678e-08	1.49147e-07	140	0.465166	8.23486e-09	1.53395e-08
IL6	TNFSF14	142	0.000178914	0.794126	0.419545	0.274...0.547	2.0242e-07	3.12681e-07	140	0.440857	5.60322e-08	9.42135e-08
CXCL10	IL18R1	142	0.00073781	0.0116777	0.414739	0.268...0.542	2.87406e-07	4.4038e-07	140	0.448837	3.04084e-08	5.25236e-08
CCL7	TNFSF14	142	0.247244	0.794126	0.412826	0.266...0.541	3.29932e-07	5.01496e-07	140	0.426335	1.63739e-07	2.60905e-07
IL6	CXCL11	142	0.000178914	0.000926845	0.412046	0.265...0.54	3.48949e-07	5.26193e-07	140	0.458577	1.4087e-08	2.51157e-08
IL6	TGFB1	142	0.000178914	0.370859	0.410535	0.264...0.539	3.88777e-07	5.81634e-07	140	0.412076	4.47957e-07	6.7549e-07
IL18R1	OSM	142	0.0116777	0.131893	0.409857	0.263...0.538	4.0803e-07	6.0567e-07	140	0.342188	3.42797e-05	4.4307e-05
S100A12	IL7	142	0.00476399	6.36948e-07	0.401278	0.253...0.531	7.45428e-07	1.09792e-06	140	0.425467	1.74302e-07	2.73698e-07
CCL2	HGF	142	0.16183	0.000343941	0.390522	0.241...0.522	1.55016e-06	2.26562e-06	140	0.352787	1.88511e-05	2.50469e-05
IL10	IL7	142	1.92892e-06	6.36948e-07	0.382473	0.232...0.515	2.63666e-06	3.82416e-06	140	0.36902	7.24708e-06	9.97786e-06
IL7	CCL23	142	6.36948e-07	0.157259	0.380398	0.23...0.513	3.0168e-06	4.34236e-06	140	0.375256	4.95344e-06	7.07635e-06
CCL8	VEGFA	142	0.000116899	0.877818	0.379256	0.229...0.512	3.24769e-06	4.63956e-06	140	0.369267	7.13957e-06	9.90159e-06
CXCL10	CASP8	142	0.00073781	0.000712071	0.37902	0.229...0.512	3.29744e-06	4.67548e-06	140	0.384142	2.84332e-06	4.09265e-06
CCL7	OSM	142	0.247244	0.131893	0.378737	0.228...0.512	3.35797e-06	4.72604e-06	140	0.409285	5.42718e-07	8.05597e-07
CCL2	IL7	142	0.16183	6.36948e-07	0.37727	0.227...0.51	3.68942e-06	5.11671e-06	140	0.42436	1.88723e-07	2.91523e-07
S100A12	CSF1	142	0.00476399	0.0120127	0.377307	0.227...0.51	3.68069e-06	5.11671e-06	140	0.353047	1.85719e-05	2.48498e-05
CXCL11	CSF1	142	0.000926845	0.0120127	0.373771	0.223...0.507	4.60953e-06	6.34645e-06	140	0.342649	3.34137e-05	4.34836e-05
CXCL10	CCL23	142	0.00073781	0.157259	0.372222	0.221...0.506	5.08302e-06	6.94802e-06	140	0.346505	2.69363e-05	3.52958e-05
PD-L1	TGFB1	142	0.213881	0.370859	0.367834	0.216...0.502	6.68686e-06	9.07503e-06	140	0.359967	1.24264e-05	1.68644e-05
CXCL11	CASP8	142	0.000926845	0.000712071	0.36561	0.214...0.5	7.67225e-06	1.03385e-05	140	0.37322	5.61355e-06	7.84247e-06
TNFSF14	CCL23	142	0.794126	0.157259	0.362065	0.21...0.497	9.53135e-06	1.27532e-05	140	0.364204	9.67318e-06	1.32223e-05
IL10	HGF	142	1.92892e-06	0.000343941	0.35762	0.205...0.493	1.24674e-05	1.65651e-05	140	0.254399	0.00231295	0.00272957
CCL2	S100A12	142	0.16183	0.00476399	0.356932	0.204...0.493	1.29915e-05	1.71415e-05	140	0.374984	5.03725e-06	7.14237e-06
CCL7	TGFB1	142	0.247244	0.370859	0.355478	0.203...0.491	1.41688e-05	1.85661e-05	140	0.390965	1.83705e-06	2.66442e-06
IL10	OSM	142	1.92892e-06	0.131893	0.344102	0.19...0.482	2.75305e-05	3.58274e-05	140	0.318847	0.00011918	0.000150962
CXCL11	IL18R1	142	0.000926845	0.0116777	0.341363	0.187...0.479	3.21825e-05	4.15964e-05	140	0.398262	1.13965e-06	1.67855e-06
CCL8	CCL23	142	0.000116899	0.157259	0.337057	0.182...0.475	4.10174e-05	5.26575e-05	140	0.348257	2.44022e-05	3.21974e-05
IL10	S100A12	142	1.92892e-06	0.00476399	0.315937	0.16...0.457	0.000128081	0.000163324	140	0.333705	5.45185e-05	6.95202e-05
PD-L1	S100A12	142	0.213881	0.00476399	0.314108	0.158...0.455	0.000140801	0.000178348	140	0.296986	0.000351648	0.000433852
OSM	CSF1	142	0.131893	0.0120127	0.313336	0.157...0.455	0.000146518	0.00018436	140	0.291135	0.000463444	0.000564451
IL10	TGFB1	142	1.92892e-06	0.370859	0.31142	0.155...0.453	0.000161656	0.00020207	140	0.280695	0.000747999	0.000905222
CCL8	IL7	142	0.000116899	6.36948e-07	0.30713	0.15...0.449	0.000200964	0.000249564	140	0.356476	1.52362e-05	2.0531e-05
OSM	IL7	142	0.131893	6.36948e-07	0.302901	0.145...0.445	0.000248271	0.000306309	140	0.306697	0.000219628	0.000274535
CCL2	TGFB1	142	0.16183	0.370859	0.30099	0.143...0.444	0.000272861	0.000334475	140	0.317799	0.000125756	0.000158236
IFNg	IL18R1	142	3.90855e-05	0.0116777	0.299581	0.142...0.442	0.000292423	0.000356156	140	0.340025	3.86313e-05	4.95942e-05
IFNg	VEGFA	142	3.90855e-05	0.877818	0.297249	0.139...0.44	0.000327689	0.000396566	140	0.295477	0.000377798	0.000463107
IL18R1	TNFSF14	142	0.0116777	0.794126	0.296395	0.138...0.44	0.000341552	0.000410728	140	0.256729	0.0021019	0.002496
CCL2	OSM	142	0.16183	0.131893	0.267066	0.107...0.414	0.00131405	0.00157025	140	0.271591	0.00111937	0.00133761
CXCL11	VEGFA	142	0.000926845	0.877818	0.255968	0.095...0.404	0.00210753	0.0025027	140	0.249336	0.00283926	0.00333
IFNg	CCL23	142	3.90855e-05	0.157259	0.245829	0.085...0.395	0.00318924	0.0037637	140	0.280028	0.000770748	0.000926849
CXCL10	IL7	142	0.00073781	6.36948e-07	0.240329	0.079...0.39	0.00396556	0.00465097	140	0.30098	0.000290305	0.00036051
PD-L1	OSM	142	0.213881	0.131893	0.237721	0.076...0.387	0.00439005	0.00511723	140	0.207596	0.0133027	0.015226
CXCL11	CCL23	142	0.000926845	0.157259	0.230653	0.069...0.381	0.005752	0.0066639	140	0.19475	0.0203402	0.0230038
IFNg	CASP8	142	3.90855e-05	0.000712071	0.228369	0.066...0.379	0.00626655	0.00721603	140	0.219038	0.00893511	0.0103517
CCL2	TNFSF14	142	0.16183	0.794126	0.225085	0.063...0.376	0.00707836	0.00810173	140	0.240233	0.00406485	0.00473817
IL10	TNFSF14	142	1.92892e-06	0.794126	0.206965	0.044...0.359	0.0134628	0.0153169	140	0.205656	0.0142052	0.0161616
PD-L1	TNFSF14	142	0.213881	0.794126	0.206498	0.043...0.359	0.0136786	0.0154698	140	0.176192	0.0360729	0.0403168
IFNg	IL7	142	3.90855e-05	6.36948e-07	0.153036	-0.012...0.31	0.069028	0.0776054	140	0.212077	0.0114086	0.0131372
CCL8	TGFB1	142	0.000116899	0.370859	0.141602	-0.024...0.299	0.0927726	0.103687	140	0.16993	0.0433048	0.0481164
IFNg	S100A12	142	3.90855e-05	0.00476399	-0.113868	-0.273...0.052	0.177244	0.196937	140	-0.109728	0.19339	0.212394
CXCL11	IL7	142	0.000926845	6.36948e-07	0.108309	-0.057...0.268	0.199483	0.220359	140	0.180684	0.0315372	0.035456
CXCL10	TGFB1	142	0.00073781	0.370859	0.097465	-0.068...0.258	0.248536	0.272958	140	0.102992	0.222296	0.242737
CXCL11	HGF	142	0.000926845	0.000343941	-0.0945884	-0.255...0.071	0.262841	0.287011	140	-0.0853767	0.311987	0.33116
CXCL11	OSM	142	0.000926845	0.131893	-0.0941132	-0.255...0.072	0.265258	0.287994	140	-0.0984658	0.24337	0.262729
IFNg	TNFSF14	142	3.90855e-05	0.794126	-0.087551	-0.249...0.078	0.300174	0.322221	140	-0.101861	0.227438	0.246933
CCL8	HGF	142	0.000116899	0.000343941	0.0878247	-0.078...0.249	0.29866	0.322221	140	0.07839	0.353346	0.370916
CXCL10	HGF	142	0.00073781	0.000343941	0.0806196	-0.085...0.242	0.340207	0.363142	140	0.0920239	0.275702	0.295951
IFNg	OSM	142	3.90855e-05	0.131893	-0.0785425	-0.24...0.087	0.352834	0.374517	140	-0.0854312	0.311678	0.33116
CXCL10	OSM	142	0.00073781	0.131893	-0.0684291	-0.231...0.097	0.418418	0.441664	140	-0.0766045	0.364444	0.378384
IFNg	HGF	142	3.90855e-05	0.000343941	-0.0671031	-0.229...0.099	0.427514	0.448772	140	-0.0827949	0.326886	0.345047
CXCL11	TNFSF14	142	0.000926845	0.794126	-0.0653792	-0.228...0.1	0.439508	0.458827	140	-0.11246	0.182479	0.201575
CXCL11	S100A12	142	0.000926845	0.00476399	-0.0431406	-0.206...0.122	0.610211	0.633552	140	-0.07782	0.356866	0.372552
CXCL11	TGFB1	142	0.000926845	0.370859	0.041319	-0.124...0.205	0.625388	0.645781	140	0.0256941	0.76122	0.769318
CCL8	TNFSF14	142	0.000116899	0.794126	-0.0279332	-0.192...0.137	0.741411	0.761449	140	-0.0367379	0.663882	0.674533
CXCL10	TNFSF14	142	0.00073781	0.794126	-0.024399	-0.188...0.141	0.773178	0.789805	140	-0.0454304	0.590951	0.606922
CCL8	S100A12	142	0.000116899	0.00476399	0.0169292	-0.148...0.181	0.841508	0.855008	140	0.0497809	0.555878	0.574005
IFNg	TGFB1	142	3.90855e-05	0.370859	-0.0135836	-0.178...0.151	0.872531	0.881814	140	0.0398394	0.637449	0.651157
CCL8	OSM	142	0.000116899	0.131893	-0.0127415	-0.177...0.152	0.880372	0.88503	140	-0.00884551	0.916704	0.921554
CXCL10	S100A12	142	0.00073781	0.00476399	-0.00418471	-0.169...0.161	0.96058	0.96058	140	-0.00702654	0.933793	0.933793
